# Supplementary material for: Impact of Vaccine-Elicited Anti-Spike IgG4 Antibodies on Fc-Effector Functions Against SARS-CoV-2
Source: Viruses. 2025 May 3;17(5):666. doi: 10.3390/v17050666 (PMC12115895; doi:10.3390/v17050666)
Supplement: Supplementary file 1 [file viruses-17-00666-s001.zip]

Archive with 1 entries (1 files):
- viruses-3598219-supplementary.pdf
